# Supplementary material for: Heritability and Inter-Population Differences in Lipid Profiles of Drosophila melanogaster
Source: PLoS One. 2013 Aug 27;8(8):e72726. doi: 10.1371/journal.pone.0072726 (PMC3754969; doi:10.1371/journal.pone.0072726)
Supplement: Table S1 — Tested lipid species. Containing masses, formulas and potential other lipids with similar properties. (XLSX) [file pone.0072726.s005.xlsx]

## Sheet: Sheet1
Lipid Class	Lipid Species IDs used in paper	IDs including odd chains in LIPID MAPS format	Ether lipids in a LIPID MAPS-like format	TAG alternative IDs for PGs	Combined i.ds including TAGs for PGs	Mass	Formula
DAG	DAG(30:1)(16:1 cont.)	DG(30:1)	DG(30:1)		DG(30:1)	556.492	C33H66O5N
DAG	DAG(30:1)(18:1 cont.)	DG(30:1)	DG(30:1)		DG(30:1)	556.492	C33H66O5N
DAG	DAG(30:2)(16:1 cont.)	DG(30:2)	DG(30:2)		DG(30:2)	554.477	C33H64O5N
DAG	DAG(30:2)(18:1 cont.)	DG(30:2)	DG(30:2)		DG(30:2)	554.477	C33H64O5N
DAG	DAG(32:1)(16:1 cont.)	DG(32:1)	DG(32:1)		DG(32:1)	584.524	C35H70O5N
DAG	DAG(32:1)(18:1 cont.)	DG(32:1)	DG(32:1)		DG(32:1)	584.524	C35H70O5N
DAG	DAG(32:2)(16:1 cont.)	DG(32:2)	DG(32:2)		DG(32:2)	582.508	C35H68O5N
DAG	DAG(32:2)(18:1 cont.)	DG(32:2)	DG(32:2)		DG(32:2)	582.508	C35H68O5N
DAG	DAG(33:1)(16:1 cont.)	DG(33:1)	DG(e34:1)		DG(33:1)/DG(e34:1)	598.539	C36H72O5N
DAG	DAG(33:1)(18:1 cont.)	DG(33:1)	DG(e34:1)		DG(33:1)/DG(e34:1)	598.539	C36H72O5N
DAG	DAG(33:2)(16:1 cont.)	DG(33:2)	DG(e34:2)		DG(33:2)/DG(e34:2)	596.524	C36H70O5N
DAG	DAG(34:1)(16:1 cont.)	DG(34:1)	DG(34:1)		DG(34:1)	612.555	C37H74O5N
DAG	DAG(34:1)(18:1 cont.)	DG(34:1)	DG(34:1)		DG(34:1)	612.555	C37H74O5N
DAG	DAG(34:2)(16:1 cont.)	DG(34:2)	DG(34:2)		DG(34:2)	610.539	C37H72O5N
DAG	DAG(34:2)(18:1 cont.)	DG(34:2)	DG(34:2)		DG(34:2)	610.539	C37H72O5N
DAG	DAG(34:3)(16:1 cont.)	DG(34:3)	DG(34:3)		DG(34:3)	608.524	C37H70O5N
DAG	DAG(35:1)(16:1 cont.)	DG(35:1)	DG(e36:1)		DG(35:1)/DG(e36:1)	626.57	C38H76O5N
DAG	DAG(35:1)(18:1 cont.)	DG(35:1)	DG(e36:1)		DG(35:1)/DG(e36:1)	626.57	C38H76O5N
DAG	DAG(35:2)(16:1 cont.)	DG(35:2)	DG(e36:2)		DG(35:2)/DG(e36:2)	624.555	C38H74O5N
DAG	DAG(36:1)(16:1 cont.)	DG(36:1)	DG(36:1)		DG(36:1)	640.586	C39H78O5N
DAG	DAG(36:1)(18:1 cont.)	DG(36:1)	DG(36:1)		DG(36:1)	640.586	C39H78O5N
DAG	DAG(36:2)(16:1 cont.)	DG(36:2)	DG(36:2)		DG(36:2)	638.57	C39H76O5N
DAG	DAG(36:2)(18:1 cont.)	DG(36:2)	DG(36:2)		DG(36:2)	638.57	C39H76O5N
DAG	DAG(36:3)(18:1 cont.)	DG(36:3)	DG(36:3)		DG(36:3)	636.555	C39H74O5N
DAG	DAG(37:1)(16:1 cont.)	DG(37:1)	DG(e38:1)		DG(37:1)/DG(e38:1)	654.602	C40H80O5N
DAG	DAG(37:1)(18:1 cont.)	DG(37:1)	DG(e38:1)		DG(37:1)/DG(e38:1)	654.602	C40H80O5N
DAG	DAG(37:2)(16:1 cont.)	DG(37:2)	DG(e38:2)		DG(37:2)/DG(e38:2)	652.586	C40H78O5N
DAG	DAG(37:2)(18:1 cont.)	DG(37:2)	DG(e38:2)		DG(37:2)/DG(e38:2)	652.586	C40H78O5N
DAG	DAG(37:3)(16:1 cont.)	DG(37:3)	DG(e38:3)		DG(37:3)/DG(e38:3)	650.57	C40H76O5N
DAG	DAG(38:1)(16:1 cont.)	DG(38:1)	DG(38:1)		DG(38:1)	668.617	C41H82O5N
DAG	DAG(38:1)(18:1 cont.)	DG(38:1)	DG(38:1)		DG(38:1)	668.617	C41H82O5N
DAG	DAG(38:2)(16:1 cont.)	DG(38:2)	DG(38:2)		DG(38:2)	666.602	C41H80O5N
DAG	DAG(38:2)(18:1 cont.)	DG(38:2)	DG(38:2)		DG(38:2)	666.602	C41H80O5N
TAG	TAG(40:1)(16:1 cont.)	TG(40:1)	TG(40:1)		TG(40:1)	710.628	C43H84O6N
TAG	TAG(40:1)(18:1 cont.)	TG(40:1)	TG(40:1)		TG(40:1)	710.628	C43H84O6N
TAG	TAG(40:2)(16:1 cont.)	TG(40:2)	TG(40:2)		TG(40:2)	708.612	C43H82O6N
TAG	TAG(40:2)(18:1 cont.)	TG(40:2)	TG(40:2)		TG(40:2)	708.612	C43H82O6N
TAG	TAG(41:1)(16:1 cont.)	TG(41:1)	eTG(42:1)		TG(41:1)/eTG(42:1)	724.643	C44H86O6N
TAG	TAG(41:2)(16:1 cont.)	TG(41:2)	eTG(42:2)		TG(41:2)/eTG(42:2)	722.628	C44H84O6N
TAG	TAG(42:1)(16:1 cont.)	TG(42:1)	TG(42:1)		TG(42:1)	738.659	C45H88O6N
TAG	TAG(42:1)(18:1 cont.)	TG(42:1)	TG(42:1)		TG(42:1)	738.659	C45H88O6N
TAG	TAG(42:2)(16:1 cont.)	TG(42:2)	TG(42:2)		TG(42:2)	736.643	C45H86O6N
TAG	TAG(42:2)(18:1 cont.)	TG(42:2)	TG(42:2)		TG(42:2)	736.643	C45H86O6N
TAG	TAG(43:1)(16:1 cont.)	TG(43:1)	eTG(44:1)		TG(43:1)/eTG(44:1)	752.674	C46H90O6N
TAG	TAG(43:1)(18:1 cont.)	TG(43:1)	eTG(44:1)		TG(43:1)/eTG(44:1)	752.674	C46H90O6N
TAG	TAG(43:2)(16:1 cont.)	TG(43:2)	eTG(44:2)		TG(43:2)/eTG(44:2)	750.659	C46H88O6N
TAG	TAG(44:1)(16:1 cont.)	TG(44:1)	TG(44:1)		TG(44:1)	766.69	C47H92O6N
TAG	TAG(44:1)(18:1 cont.)	TG(44:1)	TG(44:1)		TG(44:1)	766.69	C47H92O6N
TAG	TAG(44:2)(16:1 cont.)	TG(44:2)	TG(44:2)		TG(44:2)	764.674	C47H90O6N
TAG	TAG(44:2)(18:1 cont.)	TG(44:2)	TG(44:2)		TG(44:2)	764.674	C47H90O6N
TAG	TAG(45:1)(16:1 cont.)	TG(45:1)	eTG(46:1)		TG(45:1)/eTG(46:1)	780.706	C48H94O6N
TAG	TAG(45:1)(18:1 cont.)	TG(45:1)	eTG(46:1)		TG(45:1)/eTG(46:1)	780.706	C48H94O6N
TAG	TAG(45:2)(16:1 cont.)	TG(45:2)	eTG(46:2)		TG(45:2)/eTG(46:2)	778.69	C48H92O6N
TAG	TAG(45:2)(18:1 cont.)	TG(45:2)	eTG(46:2)		TG(45:2)/eTG(46:2)	778.69	C48H92O6N
TAG	TAG(45:3)(16:1 cont.)	TG(45:3)	eTG(46:3)		TG(45:3)/eTG(46:3)	776.674	C48H90O6N
TAG	TAG(46:1)(16:1 cont.)	TG(46:1)	TG(46:1)		TG(46:1)	794.721	C49H96O6N
TAG	TAG(46:1)(18:1 cont.)	TG(46:1)	TG(46:1)		TG(46:1)	794.721	C49H96O6N
TAG	TAG(46:2)(16:1 cont.)	TG(46:2)	TG(46:2)		TG(46:2)	792.706	C49H94O6N
TAG	TAG(46:2)(18:1 cont.)	TG(46:2)	TG(46:2)		TG(46:2)	792.706	C49H94O6N
TAG	TAG(46:3)(16:1 cont.)	TG(46:3)	TG(46:3)		TG(46:3)	790.69	C49H92O6N
TAG	TAG(46:3)(18:1 cont.)	TG(46:3)	TG(46:3)		TG(46:3)	790.69	C49H92O6N
TAG	TAG(47:1)(16:1 cont.)	TG(47:1)	eTG(48:1)		TG(47:1)/eTG(48:1)	808.737	C50H98O6N
TAG	TAG(47:1)(18:1 cont.)	TG(47:1)	eTG(48:1)		TG(47:1)/eTG(48:1)	808.737	C50H98O6N
TAG	TAG(47:2)(16:1 cont.)	TG(47:2)	eTG(48:2)		TG(47:2)/eTG(48:2)	806.721	C50H96O6N
TAG	TAG(47:2)(18:1 cont.)	TG(47:2)	eTG(48:2)		TG(47:2)/eTG(48:2)	806.721	C50H96O6N
TAG	TAG(47:3)(16:1 cont.)	TG(47:3)	eTG(48:3)		TG(47:3)/eTG(48:3)	804.706	C50H94O6N
TAG	TAG(48:1)(16:1 cont.)	TG(48:1)	TG(48:1)		TG(48:1)	822.752	C51H100O6N
TAG	TAG(48:1)(18:1 cont.)	TG(48:1)	TG(48:1)		TG(48:1)	822.752	C51H100O6N
TAG	TAG(48:2)(16:1 cont.)	TG(48:2)	TG(48:2)		TG(48:2)	820.737	C51H98O6N
TAG	TAG(48:2)(18:1 cont.)	TG(48:2)	TG(48:2)		TG(48:2)	820.737	C51H98O6N
TAG	TAG(48:3)(16:1 cont.)	TG(48:3)	TG(48:3)		TG(48:3)	818.721	C51H96O6N
TAG	TAG(48:3)(18:1 cont.)	TG(48:3)	TG(48:3)		TG(48:3)	818.721	C51H96O6N
TAG	TAG(49:1)(16:1 cont.)	TG(49:1)	eTG(50:1)		TG(49:1)/eTG(50:1)	836.768	C52H102O6N
TAG	TAG(49:1)(18:1 cont.)	TG(49:1)	eTG(50:1)		TG(49:1)/eTG(50:1)	836.768	C52H102O6N
TAG	TAG(49:2)(16:1 cont.)	TG(49:2)	eTG(50:2)		TG(49:2)/eTG(50:2)	834.752	C52H100O6N
TAG	TAG(49:2)(18:1 cont.)	TG(49:2)	eTG(50:2)		TG(49:2)/eTG(50:2)	834.752	C52H100O6N
TAG	TAG(49:3)(16:1 cont.)	TG(49:3)	eTG(50:3)		TG(49:3)/eTG(50:3)	832.737	C52H98O6N
TAG	TAG(49:3)(18:1 cont.)	TG(49:3)	eTG(50:3)		TG(49:3)/eTG(50:3)	832.737	C52H98O6N
TAG	TAG(50:1)(16:1 cont.)	TG(50:1)	TG(50:1)		TG(50:1)	850.784	C53H104O6N
TAG	TAG(50:1)(18:1 cont.)	TG(50:1)	TG(50:1)		TG(50:1)	850.784	C53H104O6N
TAG	TAG(50:2)(16:1 cont.)	TG(50:2)	TG(50:2)		TG(50:2)	848.768	C53H102O6N
TAG	TAG(50:2)(18:1 cont.)	TG(50:2)	TG(50:2)		TG(50:2)	848.768	C53H102O6N
TAG	TAG(50:3)(16:1 cont.)	TG(50:3)	TG(50:3)		TG(50:3)	846.752	C53H100O6N
TAG	TAG(50:3)(18:1 cont.)	TG(50:3)	TG(50:3)		TG(50:3)	846.752	C53H100O6N
TAG	TAG(50:4)(16:1 cont.)	TG(50:4)	TG(50:4)		TG(50:4)	844.737	C53H98O6N
TAG	TAG(51:1)(16:1 cont.)	TG(51:1)	eTG(52:1)		TG(51:1)/eTG(52:1)	864.799	C54H106O6N
TAG	TAG(51:1)(18:1 cont.)	TG(51:1)	eTG(52:1)		TG(51:1)/eTG(52:1)	864.799	C54H106O6N
TAG	TAG(52:2)(16:1 cont.)	TG(52:2)	TG(52:2)		TG(52:2)	876.799	C55H106O6N
TAG	TAG(52:2)(18:1 cont.)	TG(52:2)	TG(52:2)		TG(52:2)	876.799	C55H106O6N
TAG	TAG(52:3)(16:1 cont.)	TG(52:3)	TG(52:3)		TG(52:3)	874.784	C55H104O6N
TAG	TAG(52:3)(18:1 cont.)	TG(52:3)	TG(52:3)		TG(52:3)	874.784	C55H104O6N
TAG	TAG(53:2)(18:1 cont.)	TG(53:2)	eTG(54:2)		TG(53:2)/eTG(54:2)	890.815	C56H108O6N
TAG	TAG(53:3)(18:1 cont.)	TG(53:3)	eTG(54:3)		TG(53:3)/eTG(54:3)	888.799	C56H106O6N
TAG	TAG(54:3)(18:1 cont.)	TG(54:3)	TG(54:3)		TG(54:3)	902.815	C57H108O6N
LysoPC	LysoPC(14:0)	LPC(14:0)	LPC(14:0)		LPC(14:0)	468.308	C22H47O7PN
LysoPC	LysoPC(14:1)	LPC(14:1)	LPC(14:1)		LPC(14:1)	466.292	C22H45O7PN
LysoPC	LysoPC(15:0)	LPC(15:0)	LPC(e16:0)		LPC(15:0)/LPC(e16:0)	482.323	C23H49O7PN
LysoPC	LysoPC(16:0)	LPC(16:0)	LPC(16:0)		LPC(16:0)	496.339	C24H51O7PN
LysoPC	LysoPC(16:1)	LPC(16:1)	LPC(16:1)		LPC(16:1)	494.323	C24H49O7PN
LysoPC	LysoPC(17:0)	LPC(17:0)	LPC(e18:0)		LPC(17:0)/LPC(e18:0)	510.354	C25H53O7PN
LysoPC	LysoPC(17:1)	LPC(17:1)	LPC(e18:1)		LPC(17:1)/LPC(e18:1)	508.339	C25H51O7PN
LysoPC	LysoPC(18:1)	LPC(18:1)	LPC(18:1)		LPC(18:1)	522.354	C26H53O7PN
LysoPC	LysoPC(18:2)	LPC(18:2)	LPC(18:2)		LPC(18:2)	520.339	C26H51O7PN
LysoPE	LysoPE(15:0)	LPE(15:0)	LPE(e16:0)		LPE(15:0)/LPE(e16:0)	440.276	C20H43O7PN
LysoPE	LysoPE(16:0)	LPE(16:0)	LPE(16:0)		LPE(16:0)	454.292	C21H45O7PN
LysoPE	LysoPE(16:1)	LPE(16:1)	LPE(16:1)		LPE(16:1)	452.276	C21H43O7PN
LysoPE	LysoPE(17:0)	LPE(17:0)	LPE(e18:0)		LPE(17:0)/LPE(e18:0)	468.308	C22H47O7PN
LysoPE	LysoPE(17:1)	LPE(17:1)	LPE(e18:1)		LPE(17:1)/LPE(e18:1)	466.292	C22H45O7PN
LysoPE	LysoPE(18:1)	LPE(18:1)	LPE(18:1)		LPE(18:1)	480.308	C23H47O7PN
LysoPE	LysoPE(18:2)	LPE(18:2)	LPE(18:2)		LPE(18:2)	478.292	C23H45O7PN
LysoPE	LysoPE(20:0)	LPE(20:0)	LPE(20:0)		LPE(20:0)	510.354	C25H53O7PN
PA	PA(34:1)	PA(34:1)	PA(34:1)		PA(34:1)	692.521	C37H75O8PN
PA	PA(36:2)	PA(36:2)	PA(36:2)		PA(36:2)	718.537	C39H77O8PN
PC	PC(28:0)	PC(28:0)	PC(28:0)		PC(28:0)	678.505	C36H73O8PN
PC	PC(28:1)	PC(28:1)	PC(28:1)		PC(28:1)	676.49	C36H71O8PN
PC	PC(30:0)	PC(30:0)	PC(30:0)		PC(30:0)	706.537	C38H77O8PN
PC	PC(30:1)	PC(30:1)	PC(30:1)		PC(30:1)	704.521	C38H75O8PN
PC	PC(30:2)	PC(30:2)	PC(30:2)		PC(30:2)	702.505	C38H73O8PN
PC	PC(31:0)	PC(31:0)	PC(e32:0)		PC(31:0)/PC(e32:0)	720.552	C39H79O8PN
PC	PC(31:1)	PC(31:1)	PC(e32:1)		PC(31:1)/PC(e32:1)	718.537	C39H77O8PN
PC	PC(31:2)	PC(31:2)	PC(e32:2)		PC(31:2)/PC(e32:2)	716.521	C39H75O8PN
PC	PC(32:0)	PC(32:0)	PC(32:0)		PC(32:0)	734.568	C40H81O8PN
PC	PC(32:1)	PC(32:1)	PC(32:1)		PC(32:1)	732.552	C40H79O8PN
PC	PC(32:2)	PC(32:2)	PC(32:2)		PC(32:2)	730.537	C40H77O8PN
PC	PC(32:3)	PC(32:3)	PC(32:3)		PC(32:3)	728.521	C40H75O8PN
PC	PC(33:0)	PC(33:0)	PC(e34:0)		PC(33:0)/PC(e34:0)	748.583	C41H83O8PN
PC	PC(33:1)	PC(33:1)	PC(e34:1)		PC(33:1)/PC(e34:1)	746.568	C41H81O8PN
PC	PC(33:2)	PC(33:2)	PC(e34:2)		PC(33:2)/PC(e34:2)	744.552	C41H79O8PN
PC	PC(33:3)	PC(33:3)	PC(e34:3)		PC(33:3)/PC(e34:3)	742.537	C41H77O8PN
PC	PC(34:0)	PC(34:0)	PC(34:0)		PC(34:0)	762.599	C42H85O8PN
PC	PC(34:1)	PC(34:1)	PC(34:1)		PC(34:1)	760.583	C42H83O8PN
PC	PC(34:2)	PC(34:2)	PC(34:2)		PC(34:2)	758.568	C42H81O8PN
PC	PC(34:3)	PC(34:3)	PC(34:3)		PC(34:3)	756.552	C42H79O8PN
PC	PC(34:4)	PC(34:4)	PC(34:4)		PC(34:4)	754.537	C42H77O8PN
PC	PC(35:1)	PC(35:1)	PC(e36:1)		PC(35:1)/PC(e36:1)	774.599	C43H85O8PN
PC	PC(35:2)	PC(35:2)	PC(e36:2)		PC(35:2)/PC(e36:2)	772.583	C43H83O8PN
PC	PC(35:3)	PC(35:3)	PC(e36:3)		PC(35:3)/PC(e36:3)	770.568	C43H81O8PN
PC	PC(35:4)	PC(35:4)	PC(e36:4)		PC(35:4)/PC(e36:4)	768.552	C43H79O8PN
PC	PC(36:0)	PC(36:0)	PC(36:0)		PC(36:0)	790.63	C44H89O8PN
PC	PC(36:1)	PC(36:1)	PC(36:1)		PC(36:1)	788.615	C44H87O8PN
PC	PC(36:2)	PC(36:2)	PC(36:2)		PC(36:2)	786.599	C44H85O8PN
PC	PC(36:3)	PC(36:3)	PC(36:3)		PC(36:3)	784.583	C44H83O8PN
PC	PC(36:4)	PC(36:4)	PC(36:4)		PC(36:4)	782.568	C44H81O8PN
PC	PC(37:1)	PC(37:1)	PC(e38:1)		PC(37:1)/PC(e38:1)	802.63	C45H89O8PN
PC	PC(37:2)	PC(37:2)	PC(e38:2)		PC(37:2)/PC(e38:2)	800.615	C45H87O8PN
PC	PC(38:1)	PC(38:1)	PC(38:1)		PC(38:1)	816.646	C46H91O8PN
PC	PC(38:2)	PC(38:2)	PC(38:2)		PC(38:2)	814.63	C46H89O8PN
PE	PE(28:0)	PE(28:0)	PE(28:0)		PE(28:0)	636.459	C33H67O8PN
PE	PE(28:1)	PE(28:1)	PE(28:1)		PE(28:1)	634.443	C33H65O8PN
PE	PE(30:0)	PE(30:0)	PE(30:0)		PE(30:0)	664.49	C35H71O8PN
PE	PE(30:1)	PE(30:1)	PE(30:1)		PE(30:1)	662.474	C35H69O8PN
PE	PE(31:0)	PE(31:0)	PE(e32:0)		PE(31:0)/PE(e32:0)	678.505	C36H73O8PN
PE	PE(31:1)	PE(31:1)	PE(e32:1)		PE(31:1)/PE(e32:1)	676.49	C36H71O8PN
PE	PE(31:2)	PE(31:2)	PE(e32:2)		PE(31:2)/PE(e32:2)	674.474	C36H69O8PN
PE	PE(32:0)	PE(32:0)	PE(32:0)		PE(32:0)	692.521	C37H75O8PN
PE	PE(32:1)	PE(32:1)	PE(32:1)		PE(32:1)	690.505	C37H73O8PN
PE	PE(32:2)	PE(32:2)	PE(32:2)		PE(32:2)	688.49	C37H71O8PN
PE	PE(32:3)	PE(32:3)	PE(32:3)		PE(32:3)	686.474	C37H69O8PN
PE	PE(33:1)	PE(33:1)	PE(e34:1)		PE(33:1)/PE(e34:1)	704.521	C38H75O8PN
PE	PE(33:2)	PE(33:2)	PE(e34:2)		PE(33:2)/PE(e34:2)	702.505	C38H73O8PN
PE	PE(33:3)	PE(33:3)	PE(e34:3)		PE(33:3)/PE(e34:3)	700.49	C38H71O8PN
PE	PE(34:0)	PE(34:0)	PE(34:0)		PE(34:0)	720.552	C39H79O8PN
PE	PE(34:1)	PE(34:1)	PE(34:1)		PE(34:1)	718.537	C39H77O8PN
PE	PE(34:2)	PE(34:2)	PE(34:2)		PE(34:2)	716.521	C39H75O8PN
PE	PE(34:3)	PE(34:3)	PE(34:3)		PE(34:3)	714.505	C39H73O8PN
PE	PE(34:4)	PE(34:4)	PE(34:4)		PE(34:4)	712.49	C39H71O8PN
PE	PE(35:1)	PE(35:1)	PE(e36:1)		PE(35:1)/PE(e36:1)	732.552	C40H79O8PN
PE	PE(35:2)	PE(35:2)	PE(e36:2)		PE(35:2)/PE(e36:2)	730.537	C40H77O8PN
PE	PE(35:3)	PE(35:3)	PE(e36:3)		PE(35:3)/PE(e36:3)	728.521	C40H75O8PN
PE	PE(36:1)	PE(36:1)	PE(36:1)		PE(36:1)	746.568	C41H81O8PN
PE	PE(36:2)	PE(36:2)	PE(36:2)		PE(36:2)	744.552	C41H79O8PN
PE	PE(36:3)	PE(36:3)	PE(36:3)		PE(36:3)	742.537	C41H77O8PN
PE	PE(36:4)	PE(36:4)	PE(36:4)		PE(36:4)	740.521	C41H75O8PN
PE	PE(37:1)	PE(37:1)	PE(e38:1)		PE(37:1)/PE(e38:1)	760.583	C42H83O8PN
PE	PE(37:2)	PE(37:2)	PE(e38:2)		PE(37:2)/PE(e38:2)	758.568	C42H81O8PN
PE	PE(37:3)	PE(37:3)	PE(e38:3)		PE(37:3)/PE(e38:3)	756.552	C42H79O8PN
PE	PE(38:1)	PE(38:1)	PE(38:1)		PE(38:1)	774.599	C43H85O8PN
PE	PE(38:2)	PE(38:2)	PE(38:2)		PE(38:2)	772.583	C43H83O8PN
PE	PE(38:5)	PE(38:5)	PE(38:5)		PE(38:5)	766.537	C43H77O8PN
PE	PE-Cer(34:1)	PE-Cer(34:1)	PE-Cer(34:1)		PE-Cer(34:1)	661.526	C36H74O6PN2
PG	PG(24:0)	PG(24:0)	PG(24:0)	TG(34:0)	PG(24:0)/TG(34:0)	628.417	C30H63O10PN
PG	PG(26:0)	PG(26:0)	PG(26:0)	TG(36:0)	PG(26:0)/TG(36:0)	656.448	C32H67O10PN
PG	PG(26:1)	PG(26:1)	PG(26:1)	TG(36:1)	PG(26:1)/TG(36:1)	654.433	C32H65O10PN
PG	PG(27:0)	PG(27:0)	PG(e28:0)	TG(37:0)	PG(27:0)/PG(e28:0)/TG(37:0)	670.464	C33H69O10PN
PG	PG(28:0)	PG(28:0)	PG(28:0)	TG(38:0)	PG(28:0)/TG(38:0)	684.48	C34H71O10PN
PG	PG(28:1)	PG(28:1)	PG(28:1)	TG(38:1)	PG(28:1)/TG(38:1)	682.464	C34H69O10PN
PG	PG(29:0)	PG(29:0)	PG(e30:0)	TG(39:0)	PG(29:0)/PG(e30:0)/TG(39:0)	698.495	C35H73O10PN
PG	PG(30:0)	PG(30:0)	PG(30:0)	TG(40:0)	PG(30:0)/TG(40:0)	712.511	C36H75O10PN
PG	PG(30:1)	PG(30:1)	PG(30:1)	TG(40:1)	PG(30:1)/TG(40:1)	710.495	C36H73O10PN
PG	PG(30:2)	PG(30:2)	PG(30:2)	TG(40:2)	PG(30:2)/TG(40:2)	708.48	C36H71O10PN
PG	PG(31:0)	PG(31:0)	PG(e32:0)	TG(41:0)	PG(31:0)/PG(e32:0)/TG(41:0)	726.526	C37H77O10PN
PG	PG(31:1)	PG(31:1)	PG(e32:1)	TG(41:1)	PG(31:1)/PG(e32:1)/TG(41:1)	724.511	C37H75O10PN
PG	PG(32:0)	PG(32:0)	PG(32:0)	TG(42:0)	PG(32:0)/TG(42:0)	740.542	C38H79O10PN
PG	PG(32:1)	PG(32:1)	PG(32:1)	TG(42:1)	PG(32:1)/TG(42:1)	738.526	C38H77O10PN
PG	PG(32:2)	PG(32:2)	PG(32:2)	TG(42:2)	PG(32:2)/TG(42:2)	736.511	C38H75O10PN
PG	PG(33:1)	PG(33:1)	PG(e34:1)	TG(43:1)	PG(33:1)/PG(e34:1)/TG(43:1)	752.542	C39H79O10PN
PG	PG(33:2)	PG(33:2)	PG(e34:2)	TG(43:2)	PG(33:2)/PG(e34:2)/TG(43:2)	750.526	C39H77O10PN
PG	PG(34:1)	PG(34:1)	PG(34:1)	TG(44:1)	PG(34:1)/TG(44:1)	766.558	C40H81O10PN
PG	PG(34:2)	PG(34:2)	PG(34:2)	TG(44:2)	PG(34:2)/TG(44:2)	764.542	C40H79O10PN
PG	PG(34:3)	PG(34:3)	PG(34:3)	TG(44:3)	PG(34:3)/TG(44:3)	762.526	C40H77O10PN
PG	PG(36:2)	PG(36:2)	PG(36:2)	TG(46:2)	PG(36:2)/TG(46:2)	792.573	C42H83O10PN
PG	PG(36:3)	PG(36:3)	PG(36:3)	TG(46:3)	PG(36:3)/TG(46:3)	790.558	C42H81O10PN
PI	PI(30:0)	PI(30:0)	PI(30:0)		PI(30:0)	800.527	C39H79O13PN
PI	PI(31:0)	PI(31:0)	PI(e32:0)		PI(31:0)/PI(e32:0)	814.542	C40H81O13PN
PI	PI(31:1)	PI(31:1)	PI(e32:1)		PI(31:1)/PI(e32:1)	812.527	C40H79O13PN
PI	PI(32:0)	PI(32:0)	PI(32:0)		PI(32:0)	828.558	C41H83O13PN
PI	PI(32:1)	PI(32:1)	PI(32:1)		PI(32:1)	826.542	C41H81O13PN
PI	PI(32:2)	PI(32:2)	PI(32:2)		PI(32:2)	824.527	C41H79O13PN
PI	PI(33:1)	PI(33:1)	PI(e34:1)		PI(33:1)/PI(e34:1)	840.558	C42H83O13PN
PI	PI(33:2)	PI(33:2)	PI(e34:2)		PI(33:2)/PI(e34:2)	838.542	C42H81O13PN
PI	PI(34:1)	PI(34:1)	PI(34:1)		PI(34:1)	854.573	C43H85O13PN
PI	PI(34:2)	PI(34:2)	PI(34:2)		PI(34:2)	852.558	C43H83O13PN
PI	PI(34:3)	PI(34:3)	PI(34:3)		PI(34:3)	850.542	C43H81O13PN
PI	PI(35:1)	PI(35:1)	PI(e36:1)		PI(35:1)/PI(e36:1)	868.589	C44H87O13PN
PI	PI(35:2)	PI(35:2)	PI(e36:2)		PI(35:2)/PI(e36:2)	866.573	C44H85O13PN
PI	PI(36:1)	PI(36:1)	PI(36:1)		PI(36:1)	882.605	C45H89O13PN
PI	PI(36:2)	PI(36:2)	PI(36:2)		PI(36:2)	880.589	C45H87O13PN
PI	PI(36:3)	PI(36:3)	PI(36:3)		PI(36:3)	878.573	C45H85O13PN
PI	PI(36:4)	PI(36:4)	PI(36:4)		PI(36:4)	876.558	C45H83O13PN
PI	PI(38:2)	PI(38:2)	PI(38:2)		PI(38:2)	908.62	C47H91O13PN
PS	PS(32:1)	PS(32:1)	PS(32:1)		PS(32:1)	734.495	C38H73O10PN
PS	PS(32:2)	PS(32:2)	PS(32:2)		PS(32:2)	732.48	C38H71O10PN
PS	PS(34:1)	PS(34:1)	PS(34:1)		PS(34:1)	762.526	C40H77O10PN
PS	PS(34:2)	PS(34:2)	PS(34:2)		PS(34:2)	760.511	C40H75O10PN
PS	PS(34:3)	PS(34:3)	PS(34:3)		PS(34:3)	758.495	C40H73O10PN
PS	PS(34:4)	PS(34:4)	PS(34:4)		PS(34:4)	756.48	C40H71O10PN
PS	PS(36:1)	PS(36:1)	PS(36:1)		PS(36:1)	790.558	C42H81O10PN
PS	PS(36:2)	PS(36:2)	PS(36:2)		PS(36:2)	788.542	C42H79O10PN
PS	PS(36:3)	PS(36:3)	PS(36:3)		PS(36:3)	786.526	C42H77O10PN
PS	PS(36:4)	PS(36:4)	PS(36:4)		PS(36:4)	784.511	C42H75O10PN
PS	PS(36:5)	PS(36:5)	PS(36:5)		PS(36:5)	782.495	C42H73O10PN
PS	PS(38:1)	PS(38:1)	PS(38:1)		PS(38:1)	818.589	C44H85O10PN
PS	PS(38:2)	PS(38:2)	PS(38:2)		PS(38:2)	816.573	C44H83O10PN
