# Supplementary material for: Heritability and Inter-Population Differences in Lipid Profiles of Drosophila melanogaster
Source: PLoS One. 2013 Aug 27;8(8):e72726. doi: 10.1371/journal.pone.0072726 (PMC3754969; doi:10.1371/journal.pone.0072726)
Supplement: Table S3 — QTOF and FTICR MS measurements of odd-chained lipid species (XLSX) [file pone.0072726.s007.xlsx]

## Sheet: Sheet1
QTOF Results - Product ion analysis with QTOF MS in positive and negative modes demonstrates the presence of TAG(47:2), TAG(49:2), PE(33:1), and PC(31:1) by the occurrence of fragments of m/z consistent with these species. The experimentally observed m/z ("Exper. mass") is close to that expected for fragments of each odd-chain-containing species ("Odd mass"), as indicated in the column "Error (Od…										FTICR Results - Detected accurate m/z by FTICR MS spectra performed in positive mode were compared with expected m/z of species in the nearby mass range. Those molecular species with m/z that match the experimentally detected ions within 10 ppm are listed in the right column. These include odd-chained molecular species of PC and PE.
Products of 806.7 – TAG(47:2) or TAG(e48:2)? ([M+H]+)
Fragment	Identity	Odd form.	Odd mass	Ether form.	Ether mass	Exper. mass	Error (Odd)	Error (Ether)		Nominal mass ([M+H]+)	Ether-linked or odd-chain species			Other species at same nominal mass			Results
m/z 507	loss of 18:1	C32H59O4	507.441	C33H63O3	507.477	507.444	6.7 ppm	-65.0 ppm				Formula ([M+H]+)	Exact Mass ([M+H]+)		Formula ([M+H]+ or [M+NH4]+)	Exact mass ([M+H]+ or [M+NH4]+)	Mass range of peaks detected (< 10 ppm error)	Species identification
m/z 535	loss of 16:1	C34H63O4	535.472	C35H67O3	535.509	535.471	-2.4 ppm	-70.4 ppm		718	ePC 32:1	C40H81O7PN	718.574	PE 34:1	C39H77O8PN	718.538
m/z 561	loss of 14:0	C36H65O4	561.488	C37H69O3	561.524	561.487	-1.1 ppm	-65.9 ppm			PC 31:1	C39H77O8PN	718.538	PA 36:2	C39H77O8PN	718.538	718.53131 - 718.54199	PC 31:1 or PE 34:1 or PA 36:2
m/z 563	loss of 14:1	C36H67O4	563.503	C37H71O3	563.54	563.504	0.7 ppm	-63.9 ppm
m/z 271	13:0/e14:0?	C16H31O3	271.227	C17H35O2	271.263	271.227	0.7 ppm	-133.4 ppm		746	ePC 34:1	C42H85O7PN	746.606	PE 36:1	C41H81O8PN	746.569
m/z 299	15:0/e16:0?	C18H35O3	299.258	C19H39O2	299.295	299.258	-0.3 ppm	-122.0 ppm			PC 33:1	C41H81O8PN	746.569	ePS 34:2	C40H77O9PN	746.533
m/z 327	17:0/e18:0?	C20H39O3	327.289	C21H43O2	327.326	327.288	-2.7 ppm	-114.0 ppm						PA 38:2	C41H81O8PN	746.569	746.56279 - 746.57204	PC 33:1 or PE 36:1 or PA 38:2
Products of 834.7 – TAG(49:2) or eTAG(50:2)? ([M+H]+)										704	ePE 34:1	C39H79O7PN	704.559	PC 30:1	C38H75O8PN	704.523
Fragment	Identity	Odd form.	Odd mass	Ether form.	Ether mass	Exper. mass	Error (Odd)	Error (Ether)			PE 33:1	C38H75O8PN	704.523				704.52223 - 704.52455	PE 33:1 or PC 30:1
m/z 535	loss of 18:1	C34H63O4	535.472	C35H67O3	535.509	535.473	1.9 ppm	-66.1 ppm
m/z 561	loss of 16:0	C36H65O4	561.488	C37H69O3	561.524	561.488	0.4 ppm	-64.5 ppm		728	ePE 36:3	C41H79O7PN	728.559
m/z 563	loss of 16:1	C36H67O4	563.503	C37H71O3	563.54	563.5	-5.9 ppm	-70.4 ppm			PE 35:3	C40H75O8PN	728.523				728.55840 - 728.56112	ePE 36:3
m/z 589	loss of 14:0	C38H69O4	589.519	C39H73O3	589.555	589.519	0.8 ppm	-60.9 ppm
m/z 591	loss of 14:1	C38H71O4	591.535	C39H75O3	591.571	591.536	2.9 ppm	-58.7 ppm		754	ePE 38:4	C43H81O7PN	754.574	PC 34:4	C42H77O8PN	754.538
m/z 299	15:0/e16:0?	C18H35O3	299.258	C19H39O2	299.295	299.262	12.7 ppm	-108.9 ppm			PE 37:4	C42H77O8PN	754.538				754.53549 - 754.54114	PE 37:4 or PC 34:4
m/z 327	17:0/e18:0?	C20H39O3	327.289	C21H43O2	327.326	327.291	6.1 ppm	-105.1 ppm
										756	ePE 38:3	C43H83O7PN	756.59	PC 34:3	C42H79O8PN	756.554
Products of 702.6 – PE(33:1) or ePE(34:1)? ([M-H]-)											PE 37:3	C42H79O8PN	756.554	PS 34:4	C40H71O10PN	756.481	756.55388 - 756.55666	PE 37:3 or PC 34:3
Fragment	Identity	Odd form.	Odd mass	Ether form.	Ether mass	Exper. mass	Error (Odd)	Error (Ether)
m/z 241	15:0/e16:0?	C15H29O2	241.217	C16H33O	241.254	241.212	-20.3 ppm	-171.2 ppm		762	ePE 38:0	C43H89O7PN	762.637	PC 34:0	C42H85O8PN	762.601
m/z 267	17:1/e18:1?	C17H31O2	267.233	C18H35O	267.269	267.227	-21.7 ppm	-157.5 ppm			PE 37:0	C42H85O8PN	762.601	PS 34:1	C40H77O10PN	762.528
m/z 269	17:0/e18:0?	C17H33O2	269.249	C18H37O	269.285	269.243	-18.9 ppm	-154.1 ppm						PE 38:7	C43H73O8PN	762.507	762.59453 - 762.59478	PE 37:0 or PC 34:0
Products of 776.6 – PC(31:1) or PC(e32:1)? ([M+OAc]-)										778	ePE 40:6	C45H81O7PN	778.574	PC 36:6	C44H77O8PN	778.538
Fragment	Identity	Odd form.	Odd mass	Ether form.	Ether mass	Exper. mass	Error (Odd)	Error (Ether)			PE 39:6	C44H77O8PN	778.538	ePS 36:0	C42H85O9PN	778.596	778.53915	PE 39:6 or PC 36:6
m/z 241	15:0/e16:0?	C15H29O2	241.217	C16H33O	241.254	241.215	-11.2 ppm	-162.1 ppm
m/z 267	17:1/e18:1?	C17H31O2	267.233	C18H35O	267.269	267.23	-9.7 ppm	-145.5 ppm
m/z 269	17:0/e18:0?	C17H33O2	269.249	C18H37O	269.285	269.246	-11.1 ppm	-146.3 ppm
